# Supplementary material for: Manganese-Oxidizing Antarctic Bacteria (Mn-Oxb) Release Reactive Oxygen Species (ROS) as Secondary Mn(II) Oxidation Mechanisms to Avoid Toxicity
Source: Biology (Basel). 2021 Oct 6;10(10):1004. doi: 10.3390/biology10101004 (PMC8533519; doi:10.3390/biology10101004)
Supplement: Supplementary file 1 [file biology-10-01004-s001.zip]

Archive with 1 entries (1 files):
- biology-1387163-supplementary.pdf
